# Supplementary material for: Evaluating multiple stability methods to screen bread wheat genotypes (F7 generation) under drought-stressed environments
Source: PeerJ. 2026 Feb 23;14:e20505. doi: 10.7717/peerj.20505 (PMC12939790; doi:10.7717/peerj.20505)
Supplement: Supplemental Information 8 — Open in notepad. [file peerj-14-20505-s008.r]

# if the library is not allready installed, please install this package using flowing codes

#######################INSTALLING REQUIRMENTS ##################
install.packages(c("ggplot2", "tidyverse", "readexcel", "xlsx", "agricolae", "gge"))

setwd(choose.dir()) ## Specify the path to installing package source ##
install.packages("Stbidx.gz", repos = NULL, type = "source")
##################################################################


####### PERFORMING THE STABLITY ANALYSIS #########
### Data should have 4 columns in order with th names: Env	Gen	Rep	Y
### ENV: Environments;   Gen: Genotype;    Rep: Block or Replication;    Y: Yield
### you can load data sheet by running the code for each time

library(ggplot2)
library(tidyverse)
library(readexcel)
library(xlsx")
library(agricolae)
library(gge)
library(readxl)
library(Stbidx)

index()
sid()

##################################################
