# Supplementary material for: Evaluating multiple stability methods to screen bread wheat genotypes (F7 generation) under drought-stressed environments
Source: PeerJ. 2026 Feb 23;14:e20505. doi: 10.7717/peerj.20505 (PMC12939790; doi:10.7717/peerj.20505)
Supplement: Supplemental Information 10 [file peerj-14-20505-s010.xlsx]

## Sheet: dt_Tolerance_model
Env	Gen	Rep	Yield
Karaj	1	1	6.46667
Krmnsha	1	1	5.81517
Nishbur	1	1	3.65278
Zarghan	1	1	6.80683
Karaj	2	1	8.19167
Krmnsha	2	1	7.3395
Nishbur	2	1	4.55556
Zarghan	2	1	7.57083
Karaj	3	1	7.475
Krmnsha	3	1	7.80583
Nishbur	3	1	5.31944
Zarghan	3	1	7.11383
Karaj	4	1	8.35
Krmnsha	4	1	6.62633
Nishbur	4	1	4.79167
Zarghan	4	1	8.019
Karaj	5	1	7.73333
Krmnsha	5	1	7.39317
Nishbur	5	1	5.63889
Zarghan	5	1	6.79533
Karaj	6	1	8.13333
Krmnsha	6	1	8.17383
Nishbur	6	1	6.63889
Zarghan	6	1	6.87817
Karaj	7	1	7.04167
Krmnsha	7	1	8.57533
Nishbur	7	1	5.73611
Zarghan	7	1	6.41017
Karaj	8	1	7.46667
Krmnsha	8	1	7.94783
Nishbur	8	1	5.16667
Zarghan	8	1	5.13017
Karaj	9	1	8.76667
Krmnsha	9	1	7.9885
Nishbur	9	1	4.86111
Zarghan	9	1	7.02417
Karaj	10	1	8.5
Krmnsha	10	1	8.64217
Nishbur	10	1	5.25
Zarghan	10	1	8.3045
Karaj	11	1	7.71667
Krmnsha	11	1	8.25833
Nishbur	11	1	4.93056
Zarghan	11	1	8.178
Karaj	12	1	8.65833
Krmnsha	12	1	6.1505
Nishbur	12	1	5.80556
Zarghan	12	1	8.3205
Karaj	13	1	8.05
Krmnsha	13	1	6.8295
Nishbur	13	1	5.56944
Zarghan	13	1	7.262
Karaj	14	1	6.91667
Krmnsha	14	1	6.09817
Nishbur	14	1	5.27778
Zarghan	14	1	6.14483
Karaj	15	1	7.8
Krmnsha	15	1	6.34133
Nishbur	15	1	5.30556
Zarghan	15	1	6.188
Karaj	16	1	8.5
Krmnsha	16	1	8.48017
Nishbur	16	1	5.45833
Zarghan	16	1	7.123
Karaj	17	1	8.625
Krmnsha	17	1	7.21567
Nishbur	17	1	5.16667
Zarghan	17	1	5.746
Karaj	18	1	8.38333
Krmnsha	18	1	7.4
Nishbur	18	1	6.25
Zarghan	18	1	6.68783
Karaj	19	1	7.83333
Krmnsha	19	1	6.75583
Nishbur	19	1	6.51389
Zarghan	19	1	4.17517
Karaj	21	1	6.875
Krmnsha	21	1	7.442
Nishbur	21	1	5.72222
Zarghan	21	1	5.66967
Karaj	22	1	7.26667
Krmnsha	22	1	6.92983
Nishbur	22	1	6.09722
Zarghan	22	1	5.35283
Karaj	23	1	7.76667
Krmnsha	23	1	7.3445
Nishbur	23	1	5.55556
Zarghan	23	1	5.5025
Karaj	24	1	8.3
Krmnsha	24	1	7.55017
Nishbur	24	1	4.72222
Zarghan	24	1	5.70083
Karaj	25	1	7.53333
Krmnsha	25	1	7.97017
Nishbur	25	1	5.68056
Zarghan	25	1	6.965
Karaj	26	1	7.43333
Krmnsha	26	1	8.22467
Nishbur	26	1	5.20833
Zarghan	26	1	7.25167
Karaj	27	1	7.81667
Krmnsha	27	1	9.31317
Nishbur	27	1	5.375
Zarghan	27	1	7.14433
Karaj	28	1	6.55
Krmnsha	28	1	7.88217
Nishbur	28	1	3.875
Zarghan	28	1	5.96183
Karaj	29	1	7.13333
Krmnsha	29	1	7.68967
Nishbur	29	1	3.48611
Zarghan	29	1	6.93917
Karaj	30	1	6.31667
Krmnsha	30	1	7.78033
Nishbur	30	1	3.66667
Zarghan	30	1	7.00383
Karaj	31	1	6.98333
Krmnsha	31	1	7.96667
Nishbur	31	1	4.26389
Zarghan	31	1	9.05617
Karaj	32	1	7.1
Krmnsha	32	1	8.0125
Nishbur	32	1	4.04167
Zarghan	32	1	7.256
Karaj	33	1	7.48333
Krmnsha	33	1	6.993
Nishbur	33	1	4.625
Zarghan	33	1	8.9765
Karaj	34	1	7.15833
Krmnsha	34	1	7.7545
Nishbur	34	1	3.86111
Zarghan	34	1	5.852
Karaj	35	1	6.60833
Krmnsha	35	1	7.462
Nishbur	35	1	3.84722
Zarghan	35	1	6.83783
Karaj	36	1	5.50833
Krmnsha	36	1	7.983
Nishbur	36	1	4.65278
Zarghan	36	1	6.76817
Karaj	37	1	7.6
Krmnsha	37	1	7.94967
Nishbur	37	1	4.43056
Zarghan	37	1	7.436
Karaj	38	1	5.61667
Krmnsha	38	1	7.36733
Nishbur	38	1	4.58333
Zarghan	38	1	5.78633
Karaj	39	1	5.53333
Krmnsha	39	1	8.46167
Nishbur	39	1	3.875
Zarghan	39	1	4.83117
Karaj	41	1	7.65
Krmnsha	41	1	7.589
Nishbur	41	1	3.40278
Zarghan	41	1	8.2785
Karaj	42	1	7.325
Krmnsha	42	1	8.55783
Nishbur	42	1	4.75
Zarghan	42	1	7.98533
Karaj	43	1	6.75
Krmnsha	43	1	8.13167
Nishbur	43	1	4.86111
Zarghan	43	1	7.94967
Karaj	44	1	5.625
Krmnsha	44	1	7.33583
Nishbur	44	1	4.125
Zarghan	44	1	7.0165
Karaj	45	1	7.2
Krmnsha	45	1	7.40617
Nishbur	45	1	4.81944
Zarghan	45	1	7.392
Karaj	46	1	5.78333
Krmnsha	46	1	7.21033
Nishbur	46	1	5.22222
Zarghan	46	1	6.01917
Karaj	47	1	8.53333
Krmnsha	47	1	7.563
Nishbur	47	1	5.625
Zarghan	47	1	7.40567
Karaj	48	1	6.71667
Krmnsha	48	1	7.44433
Nishbur	48	1	4.47222
Zarghan	48	1	5.81583
Karaj	49	1	7.85833
Krmnsha	49	1	7.088
Nishbur	49	1	5.23611
Zarghan	49	1	6.61133
Karaj	50	1	7.56667
Krmnsha	50	1	7.925
Nishbur	50	1	4.97222
Zarghan	50	1	6.31317
Karaj	51	1	7.64167
Krmnsha	51	1	7.246
Nishbur	51	1	5.16667
Zarghan	51	1	7.3185
Karaj	52	1	8.03333
Krmnsha	52	1	7.35633
Nishbur	52	1	5.41667
Zarghan	52	1	7.44333
Karaj	53	1	7.65833
Krmnsha	53	1	7.91717
Nishbur	53	1	5.66667
Zarghan	53	1	7.58017
Karaj	54	1	7.28333
Krmnsha	54	1	8.62267
Nishbur	54	1	4.79167
Zarghan	54	1	9.0125
Karaj	55	1	7.225
Krmnsha	55	1	8.70067
Nishbur	55	1	6.65278
Zarghan	55	1	8.58783
Karaj	56	1	8.03333
Krmnsha	56	1	8.595
Nishbur	56	1	6.68056
Zarghan	56	1	6.20017
Karaj	57	1	8.875
Krmnsha	57	1	9.1205
Nishbur	57	1	5.94444
Zarghan	57	1	5.985
Karaj	58	1	8.26667
Krmnsha	58	1	9.60133
Nishbur	58	1	6.29167
Zarghan	58	1	6.45383
Karaj	59	1	8.73333
Krmnsha	59	1	9.46067
Nishbur	59	1	6.13889
Zarghan	59	1	6.44433
Karaj	61	1	8.76667
Krmnsha	61	1	9.13583
Nishbur	61	1	5.84722
Zarghan	61	1	6.29933
Karaj	62	1	7.68333
Krmnsha	62	1	10.2542
Nishbur	62	1	6.59722
Zarghan	62	1	6.84933
Karaj	63	1	6.875
Krmnsha	63	1	8.60183
Nishbur	63	1	6.04167
Zarghan	63	1	5.87583
Karaj	64	1	8.225
Krmnsha	64	1	8.71483
Nishbur	64	1	6.16667
Zarghan	64	1	5.42017
Karaj	65	1	8.19167
Krmnsha	65	1	8.54633
Nishbur	65	1	4.98611
Zarghan	65	1	6.14467
Karaj	66	1	6.58333
Krmnsha	66	1	8.47317
Nishbur	66	1	5.16667
Zarghan	66	1	6.35367
Karaj	67	1	7.20833
Krmnsha	67	1	8.50733
Nishbur	67	1	5.59722
Zarghan	67	1	7.5385
Karaj	68	1	7.20833
Krmnsha	68	1	9.04617
Nishbur	68	1	5.54167
Zarghan	68	1	5.86633
Karaj	69	1	8.15
Krmnsha	69	1	8.7
Nishbur	69	1	6.06944
Zarghan	69	1	6.502
Karaj	70	1	8.28333
Krmnsha	70	1	8.778
Nishbur	70	1	5.93056
Zarghan	70	1	6.6205
Karaj	71	1	8.725
Krmnsha	71	1	10.1227
Nishbur	71	1	6.375
Zarghan	71	1	7.331
Karaj	72	1	6.26083
Krmnsha	72	1	5.614
Nishbur	72	1	3.11111
Zarghan	72	1	6.90767
Karaj	73	1	7.51667
Krmnsha	73	1	10.4868
Nishbur	73	1	5.54167
Zarghan	73	1	6.7125
Karaj	74	1	8.26667
Krmnsha	74	1	9.49933
Nishbur	74	1	6.25
Zarghan	74	1	6.567
Karaj	75	1	7.21667
Krmnsha	75	1	9.7225
Nishbur	75	1	5.70833
Zarghan	75	1	6.4735
Karaj	76	1	7.56667
Krmnsha	76	1	10.7105
Nishbur	76	1	5.52778
Zarghan	76	1	6.2205
Karaj	77	1	8.76667
Krmnsha	77	1	8.66233
Nishbur	77	1	6.73611
Zarghan	77	1	6.45917
Karaj	78	1	7.56667
Krmnsha	78	1	8.05367
Nishbur	78	1	5.59722
Zarghan	78	1	4.223
Karaj	79	1	7.7
Krmnsha	79	1	9.179
Nishbur	79	1	5.29167
Zarghan	79	1	6.36883
Karaj	81	1	7.78333
Karaj	82	1	7.33333
Karaj	83	1	7.625
Karaj	84	1	7.55
Karaj	85	1	8.38333
Karaj	86	1	6.5
Karaj	87	1	7.54167
Karaj	88	1	8.125
Karaj	89	1	6.24167
Karaj	90	1	7.28333
Karaj	91	1	7.89167
Karaj	92	1	8.51667
Karaj	93	1	7.4
Karaj	94	1	7.38333
Karaj	95	1	7.61667
Karaj	96	1	8.51667
Karaj	97	1	6.94167
Karaj	98	1	7.41667
Karaj	99	1	7.53333
Karaj	101	1	8.51667
Karaj	102	1	7.91667
Karaj	103	1	7.34167
Karaj	104	1	7.88333
Karaj	105	1	8.13333
Karaj	106	1	8.28333
Karaj	107	1	7.66667
Karaj	108	1	7.74167
Karaj	109	1	7.925
Karaj	110	1	9.475
Karaj	111	1	7.53333
Karaj	112	1	7.56667
Karaj	113	1	6.38333
Karaj	114	1	7.425
Karaj	115	1	6.2
Karaj	116	1	8.68333
Karaj	117	1	7.41667
Karaj	118	1	7.28333
Karaj	119	1	7.45833
Karaj	121	1	6.86667
Karaj	122	1	7.33333
Karaj	123	1	6.80833
Karaj	124	1	6.75
Karaj	125	1	8.13333
Karaj	126	1	7.25833
Karaj	127	1	8.26667
Karaj	128	1	6.525
Karaj	129	1	6.76667
Karaj	130	1	7.575
Karaj	131	1	8.03333
Karaj	132	1	8.29167
Karaj	133	1	6.4
Karaj	134	1	7.525
Karaj	135	1	7.15
Karaj	136	1	8
Karaj	137	1	7.76667
Karaj	138	1	8.24167
Karaj	139	1	7.05833
Karaj	141	1	6.25833
Karaj	142	1	7.725
Karaj	143	1	6.78333
Karaj	144	1	7.40833
Karaj	145	1	6.91667
Karaj	146	1	5.25
Karaj	147	1	5.68333
Karaj	148	1	6.63333
Karaj	149	1	7.16667
Karaj	150	1	6.86667
Karaj	151	1	7.64167
Karaj	152	1	6.93333
Karaj	153	1	8.875
Karaj	154	1	7.70833
Karaj	155	1	8.825
Karaj	156	1	6.6
Karaj	157	1	8.30833
Karaj	158	1	7.83333
Karaj	159	1	7.4
Karaj	161	1	9.48333
Karaj	162	1	8.3
Karaj	163	1	7.775
Karaj	164	1	7.56667
Karaj	165	1	7.21667
Krmnsha	81	1	8.584
Krmnsha	82	1	9.41617
Krmnsha	83	1	8.65017
Krmnsha	84	1	8.6645
Krmnsha	85	1	9.75133
Krmnsha	86	1	8.453
Krmnsha	87	1	6.82767
Krmnsha	88	1	8.69583
Krmnsha	89	1	7.59667
Krmnsha	90	1	8.6685
Krmnsha	91	1	8.8055
Krmnsha	92	1	10.4537
Krmnsha	93	1	8.9315
Krmnsha	94	1	9.26583
Krmnsha	95	1	9.837
Krmnsha	96	1	9.65317
Krmnsha	97	1	8.44167
Krmnsha	98	1	9.33083
Krmnsha	99	1	8.47583
Krmnsha	101	1	7.60617
Krmnsha	102	1	8.4655
Krmnsha	103	1	9.11333
Krmnsha	104	1	9.5905
Krmnsha	105	1	9.83
Krmnsha	106	1	10.8775
Krmnsha	107	1	9.3815
Krmnsha	108	1	8.93033
Krmnsha	109	1	9.33783
Krmnsha	110	1	8.44533
Krmnsha	111	1	8.3285
Krmnsha	112	1	8.99117
Krmnsha	113	1	8.50017
Krmnsha	114	1	8.70267
Krmnsha	115	1	8.073
Krmnsha	116	1	7.26833
Krmnsha	117	1	7.5975
Krmnsha	118	1	9.04183
Krmnsha	119	1	8.04433
Krmnsha	121	1	6.7865
Krmnsha	122	1	8.3245
Krmnsha	123	1	8.58083
Krmnsha	124	1	8.57167
Krmnsha	125	1	10.2312
Krmnsha	126	1	9.85567
Krmnsha	127	1	9.57067
Krmnsha	128	1	9.12567
Krmnsha	129	1	8.08533
Krmnsha	130	1	7.74967
Krmnsha	131	1	8.8385
Krmnsha	132	1	7.44867
Krmnsha	133	1	7.17217
Krmnsha	134	1	7.88183
Krmnsha	135	1	7.78133
Krmnsha	136	1	8.42767
Krmnsha	137	1	9.463
Krmnsha	138	1	9.5405
Krmnsha	139	1	10.4185
Krmnsha	141	1	7.734
Krmnsha	142	1	8.523
Krmnsha	143	1	8.36533
Krmnsha	144	1	7.4475
Krmnsha	145	1	7.78633
Krmnsha	146	1	7.51633
Krmnsha	147	1	7.69533
Krmnsha	148	1	6.97583
Krmnsha	149	1	7.84133
Krmnsha	150	1	7.2875
Krmnsha	151	1	7.448
Krmnsha	152	1	7.80233
Krmnsha	153	1	6.75417
Krmnsha	154	1	8.036
Krmnsha	155	1	9.1925
Krmnsha	156	1	8.909
Krmnsha	157	1	8.37533
Krmnsha	158	1	8.66317
Krmnsha	159	1	8.63233
Krmnsha	161	1	8.64067
Krmnsha	162	1	7.77733
Krmnsha	163	1	7.46083
Krmnsha	164	1	7.88167
Krmnsha	165	1	6.995
Nishbur	81	1	5.11111
Nishbur	82	1	5.52778
Nishbur	83	1	5.61111
Nishbur	84	1	6.13889
Nishbur	85	1	4.77778
Nishbur	86	1	5.44444
Nishbur	87	1	5.25
Nishbur	88	1	4.83333
Nishbur	89	1	4.66667
Nishbur	90	1	5.22222
Nishbur	91	1	5.11111
Nishbur	92	1	5.04167
Nishbur	93	1	5.25
Nishbur	94	1	5.06944
Nishbur	95	1	5.83333
Nishbur	96	1	5.27778
Nishbur	97	1	5.18056
Nishbur	98	1	5.86111
Nishbur	99	1	4.83333
Nishbur	101	1	5
Nishbur	102	1	6.04167
Nishbur	103	1	6.86111
Nishbur	104	1	5.69444
Nishbur	105	1	5.61111
Nishbur	106	1	5.54167
Nishbur	107	1	6.375
Nishbur	108	1	6.36111
Nishbur	109	1	5.48611
Nishbur	110	1	6.01389
Nishbur	111	1	6.45833
Nishbur	112	1	5.76389
Nishbur	113	1	6.30556
Nishbur	114	1	6.43056
Nishbur	115	1	5.56944
Nishbur	116	1	5.34722
Nishbur	117	1	5.47222
Nishbur	118	1	6.05556
Nishbur	119	1	5.29167
Nishbur	121	1	4.90278
Nishbur	122	1	5.43056
Nishbur	123	1	5.33333
Nishbur	124	1	4.94444
Nishbur	125	1	5.5
Nishbur	126	1	5
Nishbur	127	1	5.34722
Nishbur	128	1	4.375
Nishbur	129	1	5.23611
Nishbur	130	1	5.56944
Nishbur	131	1	4.33333
Nishbur	132	1	5.13889
Nishbur	133	1	4.73611
Nishbur	134	1	5.125
Nishbur	135	1	4.70833
Nishbur	136	1	3.63889
Nishbur	137	1	4.88889
Nishbur	138	1	5.02778
Nishbur	139	1	4.55556
Nishbur	141	1	4.34722
Nishbur	142	1	4.98611
Nishbur	143	1	4.91667
Nishbur	144	1	5.70833
Nishbur	145	1	4.97222
Nishbur	146	1	5.33333
Nishbur	147	1	4.80556
Nishbur	148	1	4.02778
Nishbur	149	1	4.15278
Nishbur	150	1	5.31944
Nishbur	151	1	5.95833
Nishbur	152	1	5.81944
Nishbur	153	1	6.84722
Nishbur	154	1	5.65278
Nishbur	155	1	6.09722
Nishbur	156	1	5.33333
Nishbur	157	1	6.04167
Nishbur	158	1	6.05556
Nishbur	159	1	5.55556
Nishbur	161	1	5.16667
Nishbur	162	1	4.94444
Nishbur	163	1	5.625
Nishbur	164	1	5.25
Nishbur	165	1	4.72222
Zarghan	81	1	5.49967
Zarghan	82	1	6.746
Zarghan	83	1	7.48217
Zarghan	84	1	6.37483
Zarghan	85	1	8.57583
Zarghan	86	1	6.96733
Zarghan	87	1	6.77233
Zarghan	88	1	7.754
Zarghan	89	1	5.44983
Zarghan	90	1	7.0215
Zarghan	91	1	7.88117
Zarghan	92	1	6.51917
Zarghan	93	1	6.0125
Zarghan	94	1	7.562
Zarghan	95	1	6.17817
Zarghan	96	1	6.267
Zarghan	97	1	8.64983
Zarghan	98	1	8.01517
Zarghan	99	1	6.16117
Zarghan	101	1	7.10483
Zarghan	102	1	6.90433
Zarghan	103	1	6.33583
Zarghan	104	1	6.8785
Zarghan	105	1	6.0725
Zarghan	106	1	7.08867
Zarghan	107	1	6.47817
Zarghan	108	1	6.30117
Zarghan	109	1	6.0855
Zarghan	110	1	7.8995
Zarghan	111	1	7.27883
Zarghan	112	1	7.18083
Zarghan	113	1	6.86367
Zarghan	114	1	8.29717
Zarghan	115	1	3.86667
Zarghan	116	1	5.92467
Zarghan	117	1	7.13367
Zarghan	118	1	8.2715
Zarghan	119	1	5.79217
Zarghan	121	1	6.418
Zarghan	122	1	6.74717
Zarghan	123	1	6.53267
Zarghan	124	1	5.891
Zarghan	125	1	7.37933
Zarghan	126	1	7.40583
Zarghan	127	1	8.03417
Zarghan	128	1	6.97833
Zarghan	129	1	6.96733
Zarghan	130	1	6.32883
Zarghan	131	1	6.75217
Zarghan	132	1	7.851
Zarghan	133	1	7.697
Zarghan	134	1	7.34183
Zarghan	135	1	8.09067
Zarghan	136	1	7.74967
Zarghan	137	1	6.47233
Zarghan	138	1	4.44533
Zarghan	139	1	7.28467
Zarghan	141	1	5.40867
Zarghan	142	1	7.13883
Zarghan	143	1	6.89
Zarghan	144	1	7.41417
Zarghan	145	1	5.11517
Zarghan	146	1	5.615
Zarghan	147	1	4.87283
Zarghan	148	1	8.06933
Zarghan	149	1	6.63983
Zarghan	150	1	8.22417
Zarghan	151	1	8.34783
Zarghan	152	1	7.157
Zarghan	153	1	6.99233
Zarghan	154	1	5.93067
Zarghan	155	1	9.16317
Zarghan	156	1	8.31533
Zarghan	157	1	5.6795
Zarghan	158	1	7.79833
Zarghan	159	1	6.4215
Zarghan	161	1	7.24817
Zarghan	162	1	6.92883
Zarghan	163	1	6.23867
Zarghan	164	1	7.00983
Zarghan	165	1	5.75767
Karaj	20	1	8.75
Karaj	20	2	8.36667
Karaj	40	1	7.60667
Karaj	40	2	9.93333
Karaj	60	1	7.7
Karaj	60	2	6.3
Karaj	80	1	7.4
Karaj	80	2	8.78333
Krmnsha	20	1	7.22433
Krmnsha	20	2	7.91117
Krmnsha	40	1	9.383
Krmnsha	40	2	8.76167
Krmnsha	60	1	9.99333
Krmnsha	60	2	9.1245
Krmnsha	80	1	7.79833
Krmnsha	80	2	8.30017
Nishbur	20	1	6.88889
Nishbur	20	2	6.04167
Nishbur	40	1	5.27778
Nishbur	40	2	6.83333
Nishbur	60	1	3.34722
Nishbur	60	2	5
Nishbur	80	1	4.81944
Nishbur	80	2	5.5
Zarghan	20	1	5.70283
Zarghan	20	2	7.46717
Zarghan	40	1	7.2985
Zarghan	40	2	9.65917
Zarghan	60	1	6.492
Zarghan	60	2	9.28133
Zarghan	80	1	5.87533
Zarghan	80	2	9.119
